# Supplementary material for: A combination of urinary biomarker panel and PancRISK score for earlier detection of pancreatic cancer: A case–control study
Source: PLoS Med. 2020 Dec 10;17(12):e1003489. doi: 10.1371/journal.pmed.1003489 (PMC7758047; doi:10.1371/journal.pmed.1003489)
Supplement: S1 Table — (XLSX) [file pmed.1003489.s009.xlsx]

## Sheet: SAMPLES
Sample ID	Patient's Cohort	Sample Origin	Age	Sex	Diagnosis (1=Control, 2=Benign, 3=PDAC)	Stage	Benign Samples Diagnosis	Plasma CA19-9 U/ml	Creatinine mg/ml	LYVE1 ng/ml	REG1B ng/ml	TFF1 ng/ml	REG1A ng/ml
S1	Cohort1	BPTB	33	F	1			11.7	1.83222	0.893219	52.9488	654.282	1262
S10	Cohort1	BPTB	81	F	1				0.97266	2.03758	94.467	209.488	228.407
S100	Cohort2	BPTB	51	M	1			7	0.78039	0.145589	102.366	461.141
S101	Cohort2	BPTB	61	M	1			8	0.70122	0.00280488	60.579	142.95
S102	Cohort2	BPTB	62	M	1			9	0.21489	0.00085956	65.54	41.088
S103	Cohort2	BPTB	53	M	1				0.84825	0.003393	62.126	59.793
S104	Cohort2	BPTB	70	M	1				0.62205	0.174381	152.277	117.516
S105	Cohort2	BPTB	58	F	1			11	0.89349	0.00357396	3.73	40.294
S106	Cohort2	BPTB	59	F	1				0.48633	0.00194532	7.021	26.782
S107	Cohort2	BPTB	56	F	1			24	0.61074	0.278778	83.928	19.185
S108	Cohort2	BPTB	77	F	1				0.29406	0.00117624	6.218	28.297
S109	Cohort2	BPTB	71	M	1			23	1.05183	0.860337	243.082	608.284
S11	Cohort1	BPTB	49	F	1				0.85956	1.41631	151.831	74.1899	505.571
S110	Cohort2	BPTB	53	M	1			7	1.91139	1.51677	150.89	590.686
S111	Cohort2	BPTB	56	F	1			12	0.91611	0.599645	93.811	93.576
S112	Cohort2	BPTB	60	F	1			28	0.50895	0.0020358	24.366	19.698
S113	Cohort2	BPTB	69	F	1			9	0.41847	0.00167388	17.102	0.0326407
S114	Cohort2	BPTB	60	F	1			47	0.80301	0.00321204	3.588	30.071
S115	Cohort2	BPTB	55	M	1			17	1.28934	2.28535	67.468	269.805
S116	Cohort1	BPTB	28	F	1			8.7	0.50895	0.58301	13.6191	267.194	381
S117	Cohort1	BPTB	54	F	1				1.2441	0.0049764	5.50735	193.146	113
S118	Cohort1	BPTB	50	F	1			8.7	0.95004	0.00380016	56.3991	192.259	137
S119	Cohort1	BPTB	40	M	1				0.76908	0.653984	14.6076	341.267
S12	Cohort1	BPTB	74	F	1				0.31668	0.58301	25.5204	146.589	111.531
S120	Cohort1	BPTB	63	M	1				0.75777	2.44018	21.2295	109.421	903
S121	Cohort1	BPTB	50	M	1				0.78039	1.04441	7.35566	250.344	149
S122	Cohort1	BPTB	47	M	1				0.95004	0.748617	19.021	248.571	736
S123	Cohort1	BPTB	45	M	1			9.6	1.3572	2.39286	28.5093	353.657	563
S124	Cohort1	BPTB	35	M	1			4	0.24882	0.00099528	9.24517	6.0307	624
S125	Cohort1	BPTB	30	M	1			10.8	1.18755	1.60031	22.4713	299.118	570
S126	Cohort2	BPTB	48	F	1				0.72384	0.00289536	5.354	43.343
S127	Cohort2	BPTB	44	F	1				1.22148	5.3092	21.965	971.553
S128	Cohort2	BPTB	44	F	1				1.17624	4.23931	7.62	436.361
S129	Cohort2	BPTB	56	F	1				0.13572	0.00054288	2.276	0.0105862
S13	Cohort1	BPTB	58	F	1				1.21017	1.00858	45.1857	268.967	116.998
S130	Cohort2	BPTB	44	F	1				2.02449	6.92528	53.11	1274.49
S131	Cohort2	BPTB	48	F	1				0.15834	0.00063336	1.21	3.526
S132	Cohort2	BPTB	48	F	1				0.3393	0.0013572	1.907	3.044
S133	Cohort2	BPTB	41	F	1				0.10179	1.01382	2.795	1.82
S134	Cohort2	BPTB	45	F	1				0.85956	0.963804	29.522	363.076
S135	Cohort2	BPTB	45	F	1				0.59943	4.09024	15.328	67.711
S136	Cohort2	BPTB	45	F	1				0.58812	0.462653	3.612	34.237
S137	Cohort2	BPTB	48	F	1				1.05183	7.30019	118.325	1424.96
S138	Cohort2	BPTB	89	F	1				0.64467	6.83684	76.834	981.545
S139	Cohort2	BPTB	87	M	1			0.0564759	0.06786	0.00027144	0.730366	0.00529308
S14	Cohort1	BPTB	50	F	1				0.61074	0.110311	16.4333	174.523	103.184
S140	Cohort2	BPTB	66	F	1			4.06026	0.75777	0.00891991	5.41987	8.91991
S141	Cohort2	BPTB	59	M	1			0.908578	1.91139	0.0621642	50.1122	62.1642
S142	Cohort2	BPTB	59	M	1			3.3893	1.26672	0.00711368	5.22589	7.11368
S143	Cohort2	BPTB	36	F	1			5.12823	0.96135	0.0194258	47.2547	19.4258
S144	Cohort2	BPTB	70	F	1			1.13593	0.39585	0.0127807	10.8875	12.7807
S145	Cohort2	BPTB	63	F	1			1.93895	0.42978	0.00171912	5.79941	0.0335228
S146	Cohort2	BPTB	63	F	1			2.05908	0.32799	0.00131196	219.861	0.0255832
S147	Cohort2	BPTB	59	M	1			0.516109	0.88218	0.00840466	8.23218	8.40465
S148	Cohort2	BPTB	67	F	1			1.84771	0.38454	0.00168259	15.0612	1.68259
S149	Cohort2	BPTB	49	M	1			2.11638	0.91611	0.0132935	78.4703	13.2935
S15	Cohort1	BPTB	87	F	1				0.87087	1.46409	11.7565	263.7	108.298
S150	Cohort2	BPTB	47	M	1			2.558	1.23279	0.0489317	146.719	48.9317
S151	Cohort2	BPTB	60	F	1			6.2751	0.13572	0.000647148	3.03469	0.647148
S152	Cohort2	BPTB	60	F	1			2.37081	0.09048	0.00711368	4.45409	7.11368
S153	Cohort2	BPTB	73	F	1			5.5172	0.20358	0.00081432	2.76052	0.0158792
S154	Cohort2	BPTB	83	F	1			1.13034	0.31668	0.00126672	23.1929	0.024701
S155	Cohort2	BPTB	60	F	1			6.22308	0.1131	0.00478765	3.60214	4.78765
S156	Cohort2	BPTB	44	F	1			0.916032	0.12441	0.0176422	13.1008	17.6422
S157	Cohort2	BPTB	55	F	1			0.749904	0.4524	0.000647148	6.85593	0.647148
S158	Cohort2	BPTB	51	F	1			1.08002	0.2262	0.0009048	5.30383	0.0176436
S159	Cohort2	BPTB	56	F	1			1.93692	0.16965	0.0006786	0.9549	0.0132327
S16	Cohort1	BPTB	60	M	1				1.27803	3.81687	92.3397	105.993	358.794
S160	Cohort2	BPTB	65	F	1			2.52441	0.70122	0.0289808	60.3734	28.9808
S161	Cohort2	BPTB	45	M	1			2.53216	0.37323	0.00149292	12.9533	0.0291119
S162	Cohort2	BPTB	64	F	1			0.457134	0.12441	0.00049764	6.53329	0.00970398
S163	Cohort2	BPTB	26	F	1			3.52734	0.19227	0.000906008	13.027	0.906008
S164	Cohort2	BPTB	34	F	1			0.813539	0.53157	0.00866228	7.88036	8.66228
S165	Cohort2	BPTB	45	F	1			0.051565	0.06786	0.0104657	3.22256	10.4657
S166	Cohort2	BPTB	51	F	1			0.83031	0.14703	0.000388289	87.5727	0.388289
S167	Cohort2	BPTB	67	F	1			0.714098	1.09707	0.00297688	14.6008	2.97688
S168	Cohort2	BPTB	64	F	1			6.15906	0.4524	0.000906008	2.89619	0.906008
S169	Cohort2	BPTB	50	F	1			0	0.53157	0.0050461	5.38145	5.0461
S17	Cohort1	BPTB	49	M	1				1.79829	4.98055	207.193	194.147	675.623
S170	Cohort2	BPTB	63	F	1			0.514003	0.30537	0.00530455	7.56369	5.30455
S171	Cohort2	BPTB	81	F	1			25.385	1.02921	0.0034946	1.61649	3.4946
S172	Cohort2	BPTB	71	M	1			1.98355	0.14703	0.00012943	6.42485	0.12943
S173	Cohort2	BPTB	71	F	1			0.730948	0.3393	0.00375346	4.94855	3.75346
S174	Cohort2	BPTB	35	F	1			0.648804	0.41847	0.0163682	31.9134	16.3682
S175	Cohort2	BPTB	57	F	1			5.02527	0.29406	0.000647148	8.23218	0.647148
S176	Cohort2	BPTB	64	M	1			1.28619	1.06314	0.0237283	27.0224	23.7283
S177	Cohort2	BPTB	40	M	1			3.95146	0.27144	0.00012943	7.24631	0.12943
S178	Cohort2	BPTB	46	M	1			0.802358	1.67388	0.00711368	115.367	7.11368
S179	Cohort2	BPTB	61	F	1			5.15199	0.76908	0.00307632	8.65465	0.0599882
S18	Cohort1	BPTB	58	F	1				0.53157	1.99422	43.173	171.591	176
S180	Cohort2	BPTB	71	F	1			1.17879	0.26013	0.00012943	5.22589	0.12943
S181	Cohort2	BPTB	38	F	1			0.139962	0.30537	0.00122148	9.57219	0.0238189
S182	Cohort2	BPTB	50	M	1			1.203	1.131	0.004524	49.3548	0.088218
S183	Cohort2	BPTB	84	F	1			4.74493	0.49764	0.00199056	17.994	0.0388159
S19	Cohort1	BPTB	63	F	1				0.96135	3.17359	27.6467	280.496	86.775
S2	Cohort1	BPTB	69	F	1				0.65598	0.0913702	7.2325	24.4642	64.779
S20	Cohort1	BPTB	74	F	1				1.08576	1.85851	37.1033	126.135	132.604
S21	Cohort1	BPTB	64	M	1				1.86615	1.34499	35.1223	97.7712	83.829
S22	Cohort1	BPTB	68	F	1				0.96135	0.279427	138.631	171.078	507.593
S23	Cohort2	BPTB	50	F	1				0.63336	0.00253344	45.294	95.767
S24	Cohort1	BPTB	56	F	1				0.80301	4.24234	59.1753	886.718	260.399
S25	Cohort1	BPTB	50	F	1				0.32799	0.0223228	4.82211	0.0255832	42.336
S26	Cohort1	BPTB	51	M	1			6.94	0.19227	0.571181	3.09921	39.7291	0
S27	Cohort1	BPTB	44	F	1			8.47	0.18096	0.0119287	2.14605	0.0141149	13.616
S28	Cohort1	BPTB	74	M	1				1.54947	8.16093	136.147	324.669	353.247
S29	Cohort1	BPTB	49	M	1				0.95004	3.95431	138.937	398.44	493.394
S3	Cohort2	BPTB	49	F	1				1.49292	0.924148	18.826	124.278
S30	Cohort1	BPTB	58	F	1			13.58	0.57681	0.864248	21.5711	0.0449912	65.912
S31	Cohort1	BPTB	49	M	1			7.86	0.32799	0.0119287	6.00863	5.63744	0
S32	Cohort1	BPTB	55	M	1				0.18096	2.10115	8.03808	25.0969	64.821
S33	Cohort1	BPTB	50	M	1			3.53	0.57681	0.535693	17.9316	139.494	81.61
S34	Cohort1	BPTB	46	M	1			6.58	0.35061	0.00140244	2.19102	33.1938	0
S35	Cohort1	BPTB	61	F	1				1.91139	2.77677	7.27704	246.797	27.184
S36	Cohort1	BPTB	48	F	1				0.46371	0.00185484	0.919551	126.636	14.612
S37	Cohort1	BPTB	58	M	1			5.8	2.27331	4.8556	83.3812	453.879	238.262
S38	Cohort1	BPTB	47	M	1				1.30065	1.56065	36.4503	292.467	100.58
S39	Cohort1	BPTB	51	M	1				0.84825	3.62909	2.91757	213.542	29.345
S4	Cohort2	BPTB	37	M	1				0.71253	0.00285012	0.00110442	39.056
S40	Cohort1	BPTB	57	M	1				0.76908	4.21455	81.8592	274.718	217.588
S41	Cohort1	BPTB	46	M	1			3.59	0.13572	0.00054288	6.76968	76.5314	21.204
S42	Cohort1	BPTB	62	M	1			7.55	1.11969	0.086187	3.4968	314.733	27.349
S43	Cohort1	BPTB	64	M	1				1.78698	5.7287	123.209	554.074	310.948
S44	Cohort1	BPTB	49	M	1				1.45899	0.00583596	28.3325	113.777	84.123
S45	Cohort1	BPTB	52	M	1			5.7	1.05183	4.63732	54.969	123.088	224.656
S46	Cohort1	BPTB	57	F	1			37.03	0.49764	0.999371	3.09921	55.2482	16.898
S47	Cohort1	BPTB	61	F	1				1.28934	2.10115	142.996	312.864	409.198
S48	Cohort1	BPTB	40	M	1			12.84	0.42978	1.05617	1.82774	33.1063	64.821
S49	Cohort1	BPTB	58	F	1				1.73043	5.11356	143.876	515.3	292.926
S5	Cohort1	BPTB	78	M	1				1.08576	1.07999	10.761	257.439	92.727
S50	Cohort1	BPTB	53	M	1				0.28275	0.594	10.8286	112.846	40.887
S51	Cohort1	BPTB	56	M	1				0.61074	2.35738	12.097	64.3208	45.46
S52	Cohort1	BPTB	56	M	1				1.39113	2.98465	48.1196	269.089	145.198
S53	Cohort1	BPTB	54	M	1			6.77	0.95004	4.61653	54.969	101.154	173.162
S54	Cohort1	BPTB	62	M	1			10.43	1.93401	7.06954	281.414	1425.5	817.732
S55	Cohort1	BPTB	61	M	1			7.57	1.40244	1.43471	103.648	845.423	278.288
S56	Cohort1	BPTB	67	F	1			31.24	0.9048	3.90973	15.8738	93.3504	55.479
S57	Cohort1	BPTB	40	F	1			28.18	1.74174	8.22329	93.0211	322.153	345.323
S58	Cohort1	BPTB	56	F	1			18.23	0.87087	3.65858	24.7741	333.428	80.386
S59	Cohort1	BPTB	47	M	1				1.70781	0.464719	9.30648	156.092	34.105
S6	Cohort1	BPTB	73	F	1				1.21017	0.138721	15.9659	225.514	76.024
S60	Cohort1	BPTB	55	M	1				0.57681	2.79505	12.3506	58.078	59.528
S61	Cohort1	BPTB	62	F	1				0.46371	2.42337	5.41979	2.42084	80.367
S62	Cohort2	BPTB	43	F	1				0.28275	0.001131	15.28	0.0220545
S63	Cohort1	BPTB	76	F	1				0.3393	0.11587	0.750648	17.7999	34.869
S64	Cohort1	BPTB	48	F	1				3.44955	4.51259	138.799	1876.59
S65	Cohort2	BPTB	41	F	1				0.57681	0.00230724	8.075	26.138
S66	Cohort1	BPTB	62	F	1				0.21489	1.22804	9.42192	0.0167614	82.775
S67	Cohort1	BPTB	71	M	1				1.06314	3.26822	39.1875	577.063	169.071
S68	Cohort1	BPTB	54	F	1				0.42978	2.04982	8.75489	0.0335228	125.977
S69	Cohort1	BPTB	52	F	1				1.25541	8.31925	50.9362	472.508	194.851
S7	Cohort1	BPTB	56	F	1				0.64467	0.487718	0.0836276	0.0502843	36.854
S70	Cohort1	BPTB	57	M	1				2.38641	5.95343	543.554	97.2585	1617.14
S71	Cohort1	BPTB	58	F	1				1.19886	3.04347	37.135	167.872	114.798
S72	Cohort1	BPTB	58	F	1				0.74646	1.60031	17.5834	87.173	74.474
S73	Cohort1	BPTB	62	F	1				0.71253	0.656365	3.3397	0.0555773	41.543
S74	Cohort2	BPTB	69	F	1			9	1.17624	0.901411	44.535	330.166
S75	Cohort1	BPTB	28	F	1			84.3	0.32799	0.00131196	7.52002	19.2108	0
S76	Cohort1	BPTB	30	F	1			0.6	0.87087	1.17423	22.7588	88.5032	650
S77	Cohort1	BPTB	41	F	1			16.4	2.00187	0.157615	1.76954	170.089	110
S78	Cohort2	BPTB	43	M	1				0.97266	0.406951	35.689	254.224
S79	Cohort2	BPTB	30	F	1				1.71912	1.64206	43.827	326.372
S8	Cohort1	BPTB	61	M	1				1.17624	1.6327	52.8002	267.695	158.063
S80	Cohort2	BPTB	58	M	1				0.88218	1.15529	26.996	654.165
S81	Cohort2	BPTB	50	M	1				1.31196	0.874513	21.96	199.71
S82	Cohort2	BPTB	55	M	1				0.20358	0.00081432	2.45	6.192
S83	Cohort2	BPTB	59	F	1				0.6786	0.512019	4.973	69.934
S84	Cohort2	BPTB	66	F	1			28	0.47502	0.00190008	98.933	70.108
S85	Cohort2	BPTB	62	F	1				0.13572	0.15187	31.452	31.25
S86	Cohort2	BPTB	72	F	1				0.32799	0.406951	125.125	158.943
S87	Cohort2	BPTB	63	M	1			11	1.02921	0.697203	47.066	170.594
S88	Cohort2	BPTB	65	M	1				0.20358	0.00081432	32.923	70.35
S89	Cohort2	BPTB	68	F	1				0.07917	0.00031668	6.122	19.185
S9	Cohort1	BPTB	57	M	1				1.53816	2.58241	40.0103	331.93	113.781
S90	Cohort2	BPTB	59	M	1				1.50423	0.109682	4.197	45.353
S91	Cohort2	BPTB	53	F	1				0.07917	0.00031668	33.995	23.867
S92	Cohort2	BPTB	73	F	1			7	0.14703	0.00058812	14.024	16.64
S93	Cohort2	BPTB	54	F	1				0.2262	0.0009048	26.96	22.289
S94	Cohort2	BPTB	63	F	1				0.57681	0.131197	38.715	35.871
S95	Cohort2	BPTB	66	F	1			4	0.3393	0.0013572	9.297	33.307
S96	Cohort2	BPTB	65	F	1			34	1.2441	0.2289	17.199	273.424
S97	Cohort2	BPTB	69	F	1				0.87087	0.00348348	80.338	22.289
S98	Cohort2	BPTB	62	F	1			3	0.31668	0.109683	68.926	36.59
S99	Cohort2	BPTB	76	F	1			8	0.5655	0.002262	24.317	62.488
S271	Cohort2	BPTB	32	F	2		Abdominal Pain	12	1.16493	5.41769	21.135	445.725
S299	Cohort2	BPTB	59	F	2		Abdominal Pain		0.41847	0.526248	24.111	4.09
S308	Cohort2	BPTB	65	F	2		Abdominal Pain		0.36192	2.34309	12.957	0.0282298
S314	Cohort2	BPTB	39	F	2		Abdominal Pain		0.89349	0.736352	21.55	105.943
S315	Cohort2	BPTB	65	F	2		Abdominal Pain	13	0.37323	0.228904	13.977	7.367
S344	Cohort2	BPTB	59	M	2		Abdominal Pain	49	0.74646	4.9695	59.362	489.465
S338	Cohort1	BPTB	52	M	2		Biliary Stricture (Secondary to Stent)	31.62	0.375492	3.71148	215.579	656.792	1305.15
S329	Cohort2	BPTB	61	F	2		Cholecystitis		0.3393	0.1361	20.006	41.578
S260	Cohort2	BPTB	55	F	2		Cholecystitis		0.6786	0.604511	11.941	72.624
S261	Cohort2	BPTB	74	F	2		Cholecystitis		0.75777	0.222569	18.828	133.222
S263	Cohort2	BPTB	71	F	2		Cholecystitis		1.36851	0.728665	14.704	200.093
S274	Cohort2	BPTB	52	F	2		Cholecystitis		0.19227	0.12713	36.126	7.562
S275	Cohort2	BPTB	37	F	2		Cholecystitis	9	0.97266	3.66934	45.618	179.403
S280	Cohort2	BPTB	41	F	2		Cholecystitis		1.16493	0.718782	4.919	8.043
S282	Cohort2	BPTB	60	F	2		Cholecystitis		0.57681	0.00230724	1.268	0.0449912
S321	Cohort2	BPTB	46	M	2		Cholecystitis	11	0.61074	0.613492	59.099	8.043
S323	Cohort2	BPTB	29	F	2		Cholecystitis		0.12441	0.00049764	0.201	11.541
S363	Cohort2	BPTB	60	F	2		Cholecystitis (Chronic)	8	1.52685	1.4461	42.94	949.133
S365	Cohort2	BPTB	26	F	2		Cholecystitis (Chronic)	26	0.23751	0.00095004	3.68	50.945
S371	Cohort2	BPTB	52	F	2		Cholecystitis (Chronic)		0.3393	1.47399	182.152	853.015
S361	Cohort2	BPTB	78	M	2		Cholecystitis (Chronic) Cholelithiasis		0.82563	4.51414	80.158	763.903
S362	Cohort2	BPTB	28	F	2		Cholecystitis (Chronic) Cholelithiasis	5	0.44109	0.00176436	10.888	18.613
S364	Cohort2	BPTB	50	F	2		Cholecystitis (Chronic) Cholesterolsis	29	0.92742	1.55583	32.086	191.499
S272	Cohort2	BPTB	38	F	2		Choledochal Cyst	15	0.16965	0.209901	18.351	0.0132327
S246	Cohort2	BPTB	68	M	2		Choledocholiathiasis	11	0.76908	4.88585	143.51	780.348
S257	Cohort2	BPTB	36	F	2		Choledocholiathiasis	17	0.16965	0.480592	19.861	10.06
S316	Cohort2	BPTB	54	M	2		Choledocholiathiasis	14	1.05183	0.00420732	10.958	9.51
S347	Cohort2	BPTB	73	M	2		Choledocholiathiasis	9	1.131	4.86045	704.236	3283.59
S350	Cohort2	BPTB	82	F	2		Choledocholiathiasis		0.57681	2.16973	43.278	60.48
S368	Cohort1	BPTB	68	F	2		Choledocholiathiasis	23.17	0.629967	3.14347	43.7735	115.201	248.831
S278	Cohort2	BPTB	72	F	2		Choledocholiathiasis		1.51554	1.23486	42.507	674.289
S320	Cohort2	BPTB	54	F	2		Cholelithiasis with adenomyomatous hyperplasia		1.39113	1.21089	58.965	663.823
S369	Cohort1	BPTB	53	M	2		Duodenal Stricture	68.72	0.409422	2.39989	137.114	55.735	933.05
S370	Cohort2	BPTB	62	M	2		Duodenitis		0.38454	0.2471	1.404	0.0299941
S279	Cohort2	BPTB	36	F	2		Gallbladder polyps	15	0.9048	0.444877	40.416	651.513
S298	Cohort2	BPTB	31	M	2		Gallbladder polyps		0.73515	0.0029406	12.643	94.847
S296	Cohort2	BPTB	68	M	2		Gallbladder Porcelain		0.40716	0.00162864	1.39	6.192
S290	Cohort2	BPTB	54	M	2		Gallstones		0.71253	2.33181	24.144	136.847
S292	Cohort2	BPTB	43	F	2		Gallstones	9	0.38454	0.00153816	2.45	11.864
S293	Cohort2	BPTB	56	F	2		Gallstones	5	0.4524	1.16145	10.27	80.775
S306	Cohort2	BPTB	75	M	2		Gallstones		0.46371	1.46397	11.712	3.239
S309	Cohort2	BPTB	55	F	2		Gallstones		0.10179	0.00040716	1.51	4.09
S310	Cohort2	BPTB	41	M	2		Gallstones		1.32327	1.89739	29.548	46.814
S311	Cohort2	BPTB	40	F	2		Gallstones		0.07917	0.00031668	1.214	1.341
S312	Cohort2	BPTB	46	F	2		Gallstones	6	0.91611	2.54865	28.145	37.51
S313	Cohort2	BPTB	37	F	2		Gallstones		0.66729	0.00266916	1.446	153.769
S327	Cohort2	BPTB	41	M	2		Gallstones		1.39113	1.65767	39.319	364.986
S328	Cohort2	BPTB	62	M	2		Gallstones		2.75964	5.8835	201.015	1538.68
S333	Cohort2	BPTB	40	M	2		Gallstones		1.60602	0.318729	19.703	189.889
S336	Cohort2	BPTB	49	F	2		Gallstones	7	0.80301	0.00321204	36.354	89.238
S339	Cohort2	BPTB	68	M	2		Gallstones	8	0.9048	1.00657	11.138	0.0705744
S341	Cohort2	BPTB	69	F	2		Gallstones		0.27144	0.00108576	3.861	6.698
S342	Cohort2	BPTB	65	M	2		Gallstones		0.35061	2.8288	28.639	82.318
S343	Cohort2	BPTB	66	F	2		Gallstones		1.8096	0.0072384	0.00280488	88.496
S348	Cohort1	BPTB	63	M	2		Gallstones		0.860691	0.837107	1.0423	133.617	24.289
S353	Cohort2	BPTB	48	M	2		Gallstones		1.40244	6.43652	24.187	668.208
S354	Cohort2	BPTB	41	M	2		Gallstones		0.87087	1.309	101.887	237.143
S355	Cohort2	BPTB	38	F	2		Gallstones		0.74646	0.512019	2.922	95.053
S250	Cohort2	BPTB	65	F	2		Gallstones	17	0.06786	1.41552	101.435	110.68
S269	Cohort2	BPTB	49	F	2		Gallstones		2.1489	0.109038	8.246	169.544
S346	Cohort2	BPTB	75	M	2		Gallstones - Incidental		0.35061	1.47087	70.652	141.907
S351	Cohort2	BPTB	52	F	2		Gallstones - Incidental	42	0.14703	0.00058812	13.78	27.661
S352	Cohort2	BPTB	53	F	2		Gallstones - Incidental		0.15834	0.197232	8.659	78.13
S245	Cohort2	BPTB	53	M	2		Gastritis	25	1.3572	4.11513	99.147	425.39
S357	Cohort2	BPTB	40	M	2		Gastritis and Reflux		1.0179	1.49814	11.118	84.65
S273	Cohort2	BPTB	77	F	2		Ill defined lesion in uncinate process	37	1.41375	1.0356	90.681	565.79
S265	Cohort2	BPTB	70	F	2		Ischaemic Common Bile Duct Stricture	19	0.78039	6.01827	19.017	566.488
S331	Cohort2	BPTB	79	M	2		Pancreatitis (Pseudocyst)		0.80301	5.35356	21.389	423.328
S184	Cohort1	LIV	39	F	2		Pancreatitis	18	0.80301	1.22804	7.14118	230.401	38.031
S185	Cohort1	LIV	38	F	2		Pancreatitis	26	2.29593	0.00918372	5.36619	394.753	45.992
S186	Cohort1	LIV	31	M	2		Pancreatitis		0.88218	0.157447	3.80293	101.546	32.058
S187	Cohort1	LIV	73	F	2		Pancreatitis		0.96135	1.11371	102.203	758.912	407.54
S188	Cohort1	LIV	59	M	2		Pancreatitis	323	2.18283	8.99246	193.983	1683.17	1861.72
S189	Cohort1	LIV	44	M	2		Pancreatitis	2	0.66729	5.45845	9.76055	239.538	28.957
S190	Cohort1	LIV	67	M	2		Pancreatitis	73	1.17624	2.37393	9.15876	4461.68	2146.65
S191	Cohort1	LIV	55	M	2		Pancreatitis		0.74646	1.4883	2.8727	227.599	46.98
S192	Cohort1	LIV	37	F	2		Pancreatitis	6	0.72384	0.785894	5.36619	187.516	21.939
S193	Cohort1	LIV	42	M	2		Pancreatitis		0.20358	1.25416	18.4372	97.2074	96.265
S194	Cohort1	LIV	38	M	2		Pancreatitis	10	1.30065	2.52663	2.0793	399.018	127.174
S195	Cohort1	LIV	71	M	2		Pancreatitis	22	0.89349	3.06615	82.081	816.904	121.222
S196	Cohort1	LIV	50	F	2		Pancreatitis		0.19227	1.21344	114.041	853.576	328.817
S197	Cohort1	LIV	35	M	2		Pancreatitis		1.62864	2.30267	16.2331	833.44	79.223
S198	Cohort1	LIV	39	F	2		Pancreatitis	12	0.18096	4.44042	29.6386	431.414	629.319
S199	Cohort1	LIV	48	F	2		Pancreatitis	50	0.65598	2.83202	94.1123	431.425	93.529
S200	Cohort1	LIV	66	M	2		Pancreatitis	1541	1.30065	1.21344	15.6821	1227.74	67.867
S201	Cohort1	LIV	51	F	2		Pancreatitis	35	0.63336	0.56194	33.684	352.965	76.468
S202	Cohort1	LIV	42	M	2		Pancreatitis		1.34589	0.449963	11.4343	598.925	63.704
S203	Cohort1	LIV	50	M	2		Pancreatitis	24	0.50895	4.05359	19.778	2206.53	431.409
S204	Cohort1	LIV	70	F	2		Pancreatitis	29	2.32986	7.54523	152.061	780.18	519.132
S205	Cohort1	LIV	31	M	2		Pancreatitis		3.33645	0.0733126	12.4456	397.912	75.094
S206	Cohort1	LIV	68	F	2		Pancreatitis	28	0.62205	0.307446	6.1247	301.795	50.007
S207	Cohort1	LIV	64	M	2		Pancreatitis	263	0.52026	6.35421	121.934	1533.91	739.568
S208	Cohort1	LIV	64	M	2		Pancreatitis		0.19227	9.60154	36.4653	501.357	122.219
S209	Cohort1	LIV	60	F	2		Pancreatitis	9	1.32327	0.490681	13.457	473.506	72.947
S210	Cohort1	LIV	67	M	2		Pancreatitis	1913	1.07445	4.00269	67.5643	651.455	243.32
S211	Cohort1	LIV	44	M	2		Pancreatitis	4	0.57681	0.623018	11.9163	310.29	88.723
S212	Cohort1	LIV	53	F	2		Pancreatitis	11	0.97266	5.79432	43.5447	480.379	122.719
S213	Cohort1	LIV	49	F	2		Pancreatitis	1	0.72384	1.53919	1.90641	226.965	88.061
S214	Cohort1	LIV	72	M	2		Pancreatitis	72	1.05183	6.97517	164.907	1053.35	684.967
S215	Cohort1	LIV	57	F	2		Pancreatitis	32	0.92742	0.189398	10.4473	11.0683	95.739
S216	Cohort1	LIV	66	M	2		Pancreatitis	86	1.87746	5.22426	48.3486	1202.17	127.562
S217	Cohort1	LIV	47	M	2		Pancreatitis	21	2.02449	5.57037	28.0802	982.911	131.964
S218	Cohort1	LIV	70	M	2		Pancreatitis	64	0.46371	3.62604	458.454	716.973	88.282
S219	Cohort1	LIV	40	F	2		Pancreatitis	13	0.61074	0.378704	1.0955	236.414	17.44
S220	Cohort1	LIV	53	F	2		Pancreatitis	5	1.37982	2.11944	8.79425	253.594	88.943
S221	Cohort1	LIV	73	M	2		Pancreatitis	107	0.64467	8.50213	228.204	1438.56	1465.33
S222	Cohort1	LIV	44	M	2		Pancreatitis	20	2.79357	3.87035	34.417	897.008	124.193
S285	Cohort2	BPTB	52	F	2		Pancreatitis	14	0.89349	0.210944	54.483	140.046
S340	Cohort2	BPTB	45	M	2		Pancreatitis	17	1.34589	2.64115	188.913	813.874
S356	Cohort1	BPTB	64	F	2		Pancreatitis	11.04	0.640146	1.02058	29.099	380.856	478.127
S303	Cohort2	BPTB	52	F	2		Pancreatitis (Abscess)		0.78039	1.07663	5.797	181.46
S319	Cohort2	BPTB	29	F	2		Pancreatitis (Acute)	25	1.131	3.56514	240.235	671.283
S229	Cohort1	BPTB	46	F	2		Pancreatitis (Alcohol-Chronic-Pseuodcyst)		0.368706	7.02988	0.6146	124.428	16.229
S233	Cohort1	BPTB	46	M	2		Pancreatitis (Alcohol-Chronic-Pseuodcyst)	114.8	1.40244	1.66908	11.5454	586.872	137
S238	Cohort2	BPTB	42	M	2		Pancreatitis (Alcohol-Chronic-Pseuodcyst)	116	0.31668	0.304016	11.457	672.536
S295	Cohort2	BPTB	45	M	2		Pancreatitis (Alcohol-Chronic-Pseuodcyst)		1.10838	1.23103	114.815	806.238
S234	Cohort2	BPTB	40	F	2		Pancreatitis (Alcohol-Chronic)	20	0.16965	1.82949	6.586	809.637
S251	Cohort2	BPTB	40	M	2		Pancreatitis (Alcohol-Chronic)	21	0.62205	1.49289	229.629	463.463
S252	Cohort1	BPTB	48	M	2		Pancreatitis (Alcohol-Chronic)	46.1	0.76908	0.260904	4.64478	69.3152	0
S256	Cohort2	BPTB	57	F	2		Pancreatitis (Alcohol-Chronic)		0.37323	0.00149292	3.223	0.0291119
S262	Cohort2	BPTB	69	M	2		Pancreatitis (Alcohol-Chronic)		0.75777	0.164779	85.345	496.849
S264	Cohort1	BPTB	57	M	2		Pancreatitis (Alcohol-Chronic)	12.8	0.42978	0.00171912	12.9492	0.0335228
S267	Cohort2	BPTB	47	M	2		Pancreatitis (Alcohol-Chronic)	18	0.30537	0.00122148	8.815	96.333
S281	Cohort1	BPTB	62	M	2		Pancreatitis (Alcohol-Chronic)	30	0.09048	0.00036192	3.13	6.26173	0
S325	Cohort2	BPTB	42	M	2		Pancreatitis (Alcohol-Chronic)		0.20358	0.00081432	2.222	16.276
S349	Cohort1	BPTB	41	M	2		Pancreatitis (Alcohol-Chronic)	14	2.32647	7.55036	27.4315	581.187	221.438
S358	Cohort2	BPTB	57	M	2		Pancreatitis (Alcohol-Chronic)	112	1.04052	4.07719	14.276	480.118
S249	Cohort1	BPTB	51	M	2		Pancreatitis (Alcohol)	19	0.5655	5.19636	51.7987	673.792	1939
S243	Cohort2	BPTB	65	M	2		Pancreatitis (Autoimmune)	21	0.59943	3.48808	479.944	516.538
S244	Cohort1	BPTB	67	M	2		Pancreatitis (Autoimmune)	15.2	0.38454	3.7425	96.365	290.939	2209.5
S284	Cohort2	BPTB	78	M	2		Pancreatitis (Autoimmune)		1.02921	1.77782	465.267	2962.86
S242	Cohort2	BPTB	61	F	2		Pancreatitis (Chronic-Pseudocyst)	10	0.20358	0.680099	54.456	159.966
S334	Cohort2	BPTB	54	M	2		Pancreatitis (Chronic-Pseudocyst)		0.1131	0.210944	248.426	273.859
S223	Cohort1	ESP	68	F	2		Pancreatitis (Chronic)		1.54947	7.26703	8.70428	212.78	45.275
S224	Cohort1	ESP	54	F	2		Pancreatitis (Chronic)		1.86615	6.91363	864.367	3743.97	8083.49
S225	Cohort1	ESP	54	M	2		Pancreatitis (Chronic)		2.6013	3.55633	14.8453	851.236	141.44
S226	Cohort1	ESP	58	M	2		Pancreatitis (Chronic)		1.18755	6.06131	23.1358	648.242	196.251
S227	Cohort1	ESP	66	M	2		Pancreatitis (Chronic)		0.40716	4.11761	4.45556	63.5691	38.77
S228	Cohort1	ESP	55	M	2		Pancreatitis (Chronic)		0.26013	11.0401	70.7846	629.401	389.286
S230	Cohort1	BPTB	48	M	2		Pancreatitis (Chronic)		1.30065	3.068	459.058	653.255	5471.59
S232	Cohort2	BPTB	66	M	2		Pancreatitis (Chronic)		0.74646	0.00298584	20.304	113.906
S241	Cohort2	BPTB	69	F	2		Pancreatitis (Chronic)	10	0.05655	0.0002262	5.112	200.165
S258	Cohort2	BPTB	55	F	2		Pancreatitis (Chronic)		0.27144	0.79721	245.867	356.337
S286	Cohort1	BPTB	56	M	2		Pancreatitis (Chronic)	10.9	1.42506	2.73378	255.078	906.509	541
S304	Cohort2	BPTB	58	M	2		Pancreatitis (Chronic)		0.87087	1.4461	551.971	1589.89
S307	Cohort1	BPTB	67	F	2		Pancreatitis (Chronic)	6.9	0.95004	0.39622	16.1457	113.64	334
S318	Cohort1	BPTB	47	M	2		Pancreatitis (Chronic)		2.01205	0.911727	79.7926	950.285	403.336
S366	Cohort1	BPTB	54	F	2		Pancreatitis (Chronic)	6.8	0.368706	0.602088	32.7676	246.436	161.845
S372	Cohort1	UCL	43	M	2		Pancreatitis (Chronic)		0.9048	0.49571	52.4193	866.664	175.55
S373	Cohort1	UCL	53	F	2		Pancreatitis (Chronic)		0.194532	0.223517	60.9058	39.3306	295.93
S374	Cohort1	UCL	30	F	2		Pancreatitis (Chronic)		1.43637	5.53941	50.4437	4.47138	205.648
S375	Cohort1	UCL	48	F	2		Pancreatitis (Chronic)		1.70781	4.00162	60.9528	1195.12	177.796
S376	Cohort1	UCL	71	M	2		Pancreatitis (Chronic)		1.19886	2.2864	33.4973	1388.95	128.005
S377	Cohort1	UCL	53	M	2		Pancreatitis (Chronic)		1.02921	2.02616	18.2855	891.594	84.753
S378	Cohort1	UCL	36	F	2		Pancreatitis (Chronic)		0.212628	0.0388705	1.9153	0.016585	24.821
S379	Cohort1	UCL	60	M	2		Pancreatitis (Chronic)		1.57209	6.81695	67.0747	1352.18	187.89
S380	Cohort1	UCL	70	F	2		Pancreatitis (Chronic)		1.48161	0.086187	12.3625	721.446	66.087
S381	Cohort1	UCL	80	M	2		Pancreatitis (Chronic)		0.61074	6.69866	7.42085	61.374	105.684
S382	Cohort1	UCL	74	F	2		Pancreatitis (Chronic)		0.76908	6.11903	186.182	973.724	898.906
S383	Cohort1	UCL	45	F	2		Pancreatitis (Chronic)		0.528177	0.00211271	3.0443	3.44611	36.589
S384	Cohort1	UCL	43	M	2		Pancreatitis (Chronic)		0.787176	0.0031487	8.97158	27.0274	86.783
S385	Cohort1	UCL	50	M	2		Pancreatitis (Chronic)		0.478413	0.0980161	1.35079	0.0373162	22.294
S386	Cohort1	UCL	68	M	2		Pancreatitis (Chronic)		2.39772	5.31466	84.8302	3535.78	323.963
S387	Cohort1	UCL	82	M	2		Pancreatitis (Chronic)		0.234117	0.121674	1.06854	0.0182611	19.34
S388	Cohort1	UCL	75	M	2		Pancreatitis (Chronic)		1.08576	0.00434304	0.2058	0.0846893	8.105
S389	Cohort1	UCL	61	M	2		Pancreatitis (Chronic)		0.30537	2.32189	13.8332	0.0238189	63.387
S390	Cohort1	UCL	67	M	2		Pancreatitis (Chronic)		2.57868	4.02528	90.4489	830.515	236.685
S391	Cohort1	UCL	32	M	2		Pancreatitis (Chronic)		2.4882	0.0099528	166.839	67.013	19.61
S367	Cohort1	BPTB	46	M	2		Pancreatitis (Chronic) (Later became PDAC)	190.7	1.42167	7.62349	207.527	1268.77	1150.65
S231	Cohort1	BPTB	71	M	2		Pancreatitis (Chronic) Choledocholithiasis		0.84825	4.20596	53.6501	454.835
S322	Cohort2	BPTB	42	M	2		Pancreatitis (Gallstone-Alcohol-Pseudocyst)	9	0.35061	0.104289	6.133	107.993
S305	Cohort2	BPTB	56	M	2		Pancreatitis (Gallstone-Pseudocyst)	4	0.66729	0.94063	19.427	137.165
S237	Cohort2	BPTB	46	M	2		Pancreatitis (Gallstone)	1	0.89349	0.00357396	15.753	459.471
S240	Cohort2	BPTB	52	F	2		Pancreatitis (Gallstone)	41	0.3393	0.0013572	0.293	73.736
S317	Cohort2	BPTB	80	M	2		Pancreatitis (Gallstone)		0.3393	1.25058	3.294	48.497
S345	Cohort2	BPTB	70	M	2		Pancreatitis (Gallstone)		1.07445	1.65767	6.615	107.213
S294	Cohort1	BPTB	40	M	2		Pancreatitis (Hereditary-Chronic)	7.9	1.00659	1.56621	128.28	339.009	4211
S239	Cohort1	BPTB	29	M	2		Pancreatitis (Hypertriglyceridemia)	32.3	0.46371	4.0271	34.0538	308.702	774
S326	Cohort2	BPTB	58	M	2		Pancreatitis (Idiopathic)	1	0.82563	0.00330252	5.519	83.18
S248	Cohort2	BPTB	48	M	2		Pancreatitis (Idiopathic)	4	1.60602	0.2948	64.311	665.848
S253	Cohort2	BPTB	66	F	2		Pancreatitis (Idiopathic)	16	1.16493	4.78249	71.785	466.404
S254	Cohort1	BPTB	74	F	2		Pancreatitis (Idiopathic)	16.2	1.93401	3.29401	88.4335	1259.72	3289
S324	Cohort2	BPTB	41	F	2		Pancreatitis (Idiopathic)		0.75777	6.23916	323.441	675.497
S291	Cohort2	BPTB	53	M	2		Pancreatitis (Pseudocyst)		0.36192	0.00144768	3.396	76.028
S301	Cohort2	BPTB	38	F	2		Pancreatitis (Pseudocyst)		0.41847	4.04042	7.427	55.019
S332	Cohort2	BPTB	29	M	2		Pancreatitis (Pseudocyst)	13	0.21489	3.71977	12.739	122.842
S337	Cohort1	BPTB	55	M	2		Pancreato-jejunostomy Anastomoses Stricture	6.71	0.390195	0.00156078	1.41767	38.3054	26.407
S287	Cohort2	BPTB	58	F	2		Premalignant lesions-Adenoma-NOS	10	0.31668	0.842702	29.205	65.73
S297	Cohort2	BPTB	77	F	2		Premalignant lesions-Adenoma-NOS		0.1131	0.042288	24.707	14.756
S277	Cohort2	BPTB	67	F	2		Premalignant lesions-Mucinous cystadenocarcinoma-noninvasive	11	0.80301	0.00321204	3.751	336.579
S268	Cohort2	BPTB	47	F	2		Premalignant lesions-Mucinous cystadenoma-NOS	20	0.39585	0.0015834	10.786	112.488
S270	Cohort2	BPTB	50	F	2		Premalignant lesions-Mucinous cystadenoma-NOS	3	0.23751	0.00095004	1.234	2.675
S359	Cohort2	BPTB	44	F	2		Premalignant lesions-Mucinous cystadenoma-NOS		0.87087	1.36532	41.283	250.708
S255	Cohort2	BPTB	66	M	2		Premalignant lesions-Tubular adenoma-NOS	52	0.37323	0.59249	19.716	207.646
S289	Cohort2	BPTB	52	M	2		Premalignant lesions-Tubulovillous adenoma-NOS		0.09048	0.00036192	4.912	5.615
S235	Cohort2	BPTB	72	M	2		Premalignant lesions-Villous adenoma-NOS	26	0.65598	0.255253	8.212	204.173
S276	Cohort2	BPTB	59	F	2		Premalignant lesions-Villous adenoma-NOS	6	0.3393	1.11593	21.772	74.864
S236	Cohort2	BPTB	76	F	2		Serous cystadenoma - NOS	27	0.83694	6.48231	193.916	744.757
S247	Cohort2	BPTB	40	F	2		Serous cystadenoma - NOS	28	0.31668	0.00126672	2.634	73.684
S266	Cohort2	BPTB	47	F	2		Serous cystadenoma - NOS	14	0.20358	0.00081432	9.728	0.0158792
S283	Cohort2	BPTB	64	F	2		Serous cystadenoma - NOS		1.2441	3.49707	188.642	962.636
S330	Cohort2	BPTB	46	F	2		Serous cystadenoma - NOS	39	0.57681	0.120469	3.803	0.0449912
S335	Cohort2	BPTB	75	F	2		Serous cystadenoma - NOS	7	0.54288	3.84118	147.268	146.76
S360	Cohort2	BPTB	49	F	2		Serous cystadenoma - NOS	20	0.71253	0.632433	22.602	494.588
S259	Cohort2	BPTB	53	F	2		Serous microcystic adenoma	21	0.4524	0.963804	21.32	78.292
S300	Cohort2	BPTB	74	F	2		Serous microcystic adenoma	13	0.12441	0.00049764	1.295	42.667
S302	Cohort2	BPTB	69	M	2		Serous microcystic adenoma		0.13572	0.00054288	19.427	2.578
S288	Cohort2	BPTB	63	F	2		Simple benign liver cyst		0.58812	0.928816	29.334	1.877
S497	Cohort1	ESP	81	F	3	I			0.5655	12.0171	431.423	874.1
S456	Cohort1	LIV	57	M	3	IA		10	1.73043	2.62842	40.6208	529.984	155.27
S520	Cohort1	BPTB	55	M	3	IA		11	0.47502	2.83054	33.4061	323.176	210.185
S573	Cohort2	BPTB	58	M	3	IA		11	0.44109	0.632433	188.253	138.63
S401	Cohort1	LIV	73	M	3	IB		3236	0.70122	12.2458	196.922	1529.18	432.917
S410	Cohort1	LIV	75	M	3	IB		255	0.91611	2.56735	15.6957	297.01	98.2
S482	Cohort1	BPTB	68	F	3	IB		39	0.57681	1.42288	7.08514	0.0449912	39.911
S531	Cohort1	BPTB	77	F	3	IB		55.6	0.57681	2.08154	22.2442	54.8047	1186
S534	Cohort1	BPTB	56	M	3	IB		0.6	0.96135	8.16755	535.282	1099.52	7301.56
S577	Cohort2	BPTB	67	M	3	IB		5335	0.49764	1.78321	112.348	47.851
S584	Cohort2	LIV	75	M	3	IB			0.71253	1.61934	8.67567	610.899
S585	Cohort2	LIV	74	F	3	IB			0.13572	1.92033	219.129	414.614
S586	Cohort2	LIV	77	M	3	IB			0.15834	0.56584	321.308	1068.5
S587	Cohort2	LIV	63	F	3	IB			0.35061	1.08506	70.605	1115.29
S588	Cohort2	LIV	60	F	3	IB			0.16965	1.31914	28.0689	102.449
S589	Cohort2	LIV	52	F	3	IB			1.62864	2.05644	8.43279	433.533
S496	Cohort1	ESP	69	F	3	II			0.5655	7.8491	267.857	1063.95	1428.17
S498	Cohort1	ESP	53	M	3	II			0.68991	11.9548	682.899	1047.71	4066.14
S502	Cohort1	ESP	82	F	3	II			0.97266	8.72221	243.907	1730.61	2112.95
S504	Cohort1	ESP	54	M	3	II			1.05183	10.9569	1293.82	2921.51
S508	Cohort1	ESP	66	M	3	II			0.89349	10.2502	279.525	977.81
S517	Cohort1	ESP	81	F	3	II			0.70122	8.12975	66.8331	138.325	110.982
S518	Cohort1	ESP	55	M	3	II			2.23938	11.9964	686.596	2395.08
S419	Cohort1	LIV	68	M	3	IIA		147	0.49764	5.87576	272.131	2759.2	1130.35
S426	Cohort1	LIV	67	M	3	IIA		1624	0.21489	5.66198	30.7546	396.73	138.9
S427	Cohort1	LIV	75	F	3	IIA		279	0.40716	1.72243	41.1401	407.949	139.1
S437	Cohort1	LIV	64	F	3	IIA		309	0.58812	1.2338	144.475	1803.01	384.086
S438	Cohort1	LIV	64	F	3	IIA		1972	0.83694	1.40686	13.6187	431.726	27.737
S441	Cohort1	LIV	55	M	3	IIA		1004	1.0179	8.77698	150.187	1050.4	462.975
S444	Cohort1	LIV	56	F	3	IIA		7	1.06314	0.592479	29.7161	710.941	79.423
S451	Cohort1	LIV	72	M	3	IIA		328	1.00659	3.40208	241.579	2428.99	876.901
S527	Cohort2	BPTB	48	M	3	IIA		6	0.29406	3.53086	1124.11	6939.1
S530	Cohort1	BPTB	73	F	3	IIA		354	0.15834	0.24221	34.9814	17.851	2488
S553	Cohort2	BPTB	71	F	3	IIA		492	0.99528	1.80642	190.812	736.673
S394	Cohort1	LIV	73	M	3	IIB		538	0.76908	2.55849	15.1765	101.308	57.678
S396	Cohort1	LIV	62	F	3	IIB		1098	1.17624	8.57669	115.915	2542.31	469.362
S399	Cohort1	LIV	69	M	3	IIB		31000	0.13572	7.78674	222.366	1541.65	572.931
S403	Cohort1	LIV	66	M	3	IIB		601	0.85956	12.4849	349.069	3169.31	2891.13
S404	Cohort1	LIV	74	F	3	IIB		554	0.55419	2.58967	88.3939	224.089	253.962
S407	Cohort1	LIV	77	M	3	IIB		33	0.54288	4.16958	14.6572	287.038	28.379
S411	Cohort1	LIV	77	M	3	IIB		42	0.72384	7.87099	341.28	2160.88	48.686
S413	Cohort1	LIV	61	M	3	IIB		155	0.84825	4.5015	135.648	1106.79	324.38
S414	Cohort1	LIV	58	F	3	IIB		66	0.62205	3.82963	92.5481	399.564	313.657
S415	Cohort1	LIV	69	F	3	IIB		138	0.37323	3.95179	40.1015	698.385	89.698
S416	Cohort1	LIV	61	F	3	IIB		476	1.131	6.59852	89.4324	345.624	330.55
S418	Cohort1	LIV	77	M	3	IIB		68	1.22148	5.73324	265.985	2913.09	1188.85
S420	Cohort1	LIV	62	M	3	IIB		143	0.4524	3.90089	207.307	164.257	709.664
S421	Cohort1	LIV	45	F	3	IIB		941	0.47502	1.40686	294.545	326.926	1138.19
S422	Cohort1	LIV	67	F	3	IIB		74	0.66729	8.92968	374.513	3103.22	1457.91
S423	Cohort1	LIV	68	M	3	IIB		91	2.30724	6.22187	63.4688	583.194	78.535
S425	Cohort1	LIV	71	M	3	IIB		35	2.19414	4.99012	88.3939	1014.29	163.791
S429	Cohort1	LIV	75	F	3	IIB		600	0.31668	5.33623	229.636	1466.51	566.246
S431	Cohort1	LIV	63	F	3	IIB		1510	0.64467	8.48177	170.439	1014.29	494.08
S432	Cohort1	LIV	71	M	3	IIB		1465	0.50895	3.5955	379.706	2516.13	2113.58
S433	Cohort1	LIV	73	M	3	IIB		1503	0.99528	6.41528	68.6615	572.353	222.06
S440	Cohort1	LIV	54	F	3	IIB		110	0.55419	6.58834	132.532	811.308	368.808
S442	Cohort1	LIV	59	F	3	IIB		231	1.30065	1.10147	20.3692	401.476	75.738
S443	Cohort1	LIV	61	F	3	IIB		64	0.07917	1.66135	12.5801	384.346	54.075
S447	Cohort1	LIV	74	F	3	IIB		100	0.18096	5.73324	167.323	1037.42	476.554
S448	Cohort1	LIV	73	F	3	IIB		182	0.40716	5.79432	398.919	1597.55	2137.89
S449	Cohort1	LIV	78	F	3	IIB		345	0.46371	6.38475	76.4506	1045.12	253.42
S450	Cohort1	LIV	70	M	3	IIB		1806	0.26013	4.42006	173.313	774.04	447.051
S452	Cohort1	LIV	82	F	3	IIB		22	0.36192	5.51947	168.014	790.121	793.592
S453	Cohort1	LIV	58	M	3	IIB		134	0.91611	6.08953	353.881	1263.52	1132.74
S454	Cohort1	LIV	62	M	3	IIB		62	0.53157	3.61586	13.5636	5.7868	54.922
S455	Cohort1	LIV	76	F	3	IIB		30	0.2262	5.62127	406.731	897.709	1410.93
S461	Cohort1	LIV	79	F	3	IIB		1636	0.26013	3.24939	18.3681	139.494	77.328
S465	Cohort1	LIV	68	M	3	IIB		1475	0.27144	7.05661	389.515	1632.25	1315.32
S466	Cohort1	LIV	70	M	3	IIB		285	0.23751	7.06679	31.5804	211.768	188.206
S471	Cohort1	LIV	62	F	3	IIB		318	1.36851	3.03561	168.108	941.162	334.069
S472	Cohort1	LIV	73	M	3	IIB		275	0.46371	5.47875	104.849	546.979	882.504
S473	Cohort1	LIV	72	M	3	IIB		4115	0.59943	7.25002	508.826	874.652	2255.05
S475	Cohort1	LIV	79	M	3	IIB		737	1.08576	2.81166	176.916	1337.83	298.371
S477	Cohort1	LIV	78	M	3	IIB		457	1.28934	3.93143	11.9621	238.373	2024.82
S485	Cohort1	BPTB	59	M	3	IIB		248.8	0.31668	1.50568	3.85941	0.024701	118.544
S489	Cohort1	BPTB	66	M	3	IIB		36.27	1.22148	10.0226	367.56	982.069	1310.51
S490	Cohort1	BPTB	80	M	3	IIB		167.5	0.82563	6.14269	76.4383	672.949	378.253
S525	Cohort1	BPTB	63	M	3	IIB		523	0.31668	0.00126672	1.76954	0.024701	111
S537	Cohort1	BPTB	44	M	3	IIB		158	1.73043	2.14329	118.504	171.078	2581
S538	Cohort2	BPTB	76	M	3	IIB		198	0.18096	1.01339	123.01	929.408
S540	Cohort2	BPTB	70	F	3	IIB		259	0.10179	4.23018	55.88	45.233
S541	Cohort1	BPTB	60	F	3	IIB		1749	0.38454	5.60824	137.768	1730.68	313
S543	Cohort2	BPTB	77	F	3	IIB		12	0.72384	9.56575	193.089	844.044
S544	Cohort2	BPTB	79	F	3	IIB		33	1.51554	11.2103	1215.17	951.085
S545	Cohort2	BPTB	71	M	3	IIB		434	0.1131	0.773507	149.629	98.272
S546	Cohort2	BPTB	77	F	3	IIB		5236	0.18096	7.14079	40.543	196.062
S547	Cohort1	BPTB	67	M	3	IIB		15	0.32799	5.20793	80.1196	663.594	3978
S551	Cohort2	BPTB	58	M	3	IIB		744	1.06314	1.14499	4.729	155.445
S552	Cohort2	BPTB	73	F	3	IIB		2203	2.77095	12.794	1037.97	4225.52
S554	Cohort2	BPTB	68	F	3	IIB			0.62205	6.06331	111.083	437.46
S556	Cohort2	BPTB	70	F	3	IIB			0.61074	5.50489	17.621	167.049
S557	Cohort1	BPTB	52	F	3	IIB		41	0.23751	4.45215	13.4045	8.42287	693
S559	Cohort2	BPTB	67	F	3	IIB			0.09048	2.95921	29.138	209.676
S561	Cohort2	BPTB	53	F	3	IIB		2478	1.2441	5.77254	750.559	2416.47
S564	Cohort1	BPTB	61	M	3	IIB		6.9	1.90008	4.45831	163.837	819.146	573.508
S567	Cohort1	BPTB	66	M	3	IIB		11740	0.73515	3.19371	10.756	279.697	57.48
S572	Cohort2	BPTB	66	F	3	IIB		936	4.11684	10.7333	1195.97	13344.3
S578	Cohort2	BPTB	57	M	3	IIB			0.48633	2.8288	208.371	333.852
S579	Cohort2	BPTB	82	M	3	IIB			0.46371	6.01138	150.056	263.163
S580	Cohort2	BPTB	88	F	3	IIB			1.09707	10.273	113.094	1256.71
S581	Cohort2	BPTB	67	F	3	IIB			0.32799	1.17214	123.27	43.537
S582	Cohort2	BPTB	49	M	3	IIB			1.11969	5.77898	71.054	235.618
S392	Cohort1	LIV	72	M	3	III		509	0.54288	10.3645	64.6065	362.451	206.892
S393	Cohort1	LIV	66	F	3	III		537	0.97266	13.7218	582.436	3092.89	3761.62
S395	Cohort1	LIV	55	M	3	III		181	0.50895	2.22588	24.1738	355.819	82.651
S397	Cohort1	LIV	65	F	3	III		216	1.21017	5.50003	7.64471	412.312	58.124
S398	Cohort1	LIV	72	F	3	III		655	0.32799	9.04443	215.752	620.14	464.054
S400	Cohort1	LIV	76	M	3	III		1621	3.52872	23.8903	23.1566	3555.72	107.152
S402	Cohort1	LIV	60	M	3	III		859	0.74646	0.316428	65.7945	1194.5	239.846
S405	Cohort1	LIV	57	M	3	III		244	2.97453	10.562	8.40759	717.424	30.435
S406	Cohort1	LIV	65	F	3	III		1471	0.41847	7.71398	99.4447	1203.84	245.385
S408	Cohort1	LIV	78	F	3	III		8634	0.83694	13.015	414.262	3272.77	1626.67
S409	Cohort1	LIV	69	F	3	III		556	0.91611	7.49433	77.3212	1423.23	1232.93
S412	Cohort1	LIV	68	F	3	III		295	0.99528	5.30569	40.9572	2240.66	171.785
S417	Cohort1	LIV	58	M	3	III		1075	0.54288	2.1398	236.509	337.521	77.989
S424	Cohort1	LIV	68	M	3	III		103	0.2262	10.4974	108.271	456.157	387.264
S428	Cohort1	LIV	70	M	3	III		291	1.75305	5.78414	36.1256	761.47	139.133
S430	Cohort1	LIV	62	M	3	III		60	1.49292	4.84761	483.539	890.385	1784.47
S434	Cohort1	LIV	51	M	3	III		1120	0.32799	5.13264	54.1639	618.674	270.122
S435	Cohort1	LIV	69	F	3	III		8978	1.21017	13.1136	967.171	3417.82	2173.87
S436	Cohort1	LIV	67	M	3	III		755	0.37323	9.6728	369.257	2719.35	1646.49
S439	Cohort1	LIV	67	F	3	III		1990	1.66257	12.065	939.62	6035.16	3088.11
S445	Cohort1	LIV	50	M	3	III		129	0.42978	1.45776	62.2547	393.901	205.046
S446	Cohort1	LIV	77	F	3	III		9250	0.21489	1.71225	20.5365	232.716	56.19
S457	Cohort1	LIV	83	M	3	III		43	0.4524	5.82486	19.0879	393.048	112.523
S458	Cohort1	LIV	59	M	3	III		553	0.47502	3.09669	106.819	605.402	435.116
S459	Cohort1	LIV	76	F	3	III		120	2.25069	3.98233	71.2181	523.531	290.48
S460	Cohort1	LIV	56	M	3	III		1	3.21204	4.48114	94.6132	993.44	378.364
S462	Cohort1	LIV	39	M	3	III		523	2.31855	1.62063	13.7478	301.795	201.632
S463	Cohort1	LIV	63	M	3	III		49	1.02921	9.4692	21.6309	990.881	118.997
S464	Cohort1	LIV	39	M	3	III		299	2.04711	3.70748	99.1905	722.24	521.851
S467	Cohort1	LIV	70	M	3	III		2114	1.56078	6.35831	788.087	3210.59	3658.17
S468	Cohort1	LIV	68	M	3	III		1435	0.97266	8.18656	86.2215	869.566	372.264
S469	Cohort1	LIV	78	M	3	III		30	1.28934	7.3111	42.0277	619.048	159.883
S470	Cohort1	LIV	73	F	3	III		551	0.82563	5.72306	62.3179	358.935	211.533
S474	Cohort1	LIV	75	F	3	III		2454	0.75777	13.8404	132.249	2075.6	485.779
S476	Cohort1	LIV	83	M	3	III		3435	1.14231	10.7111	225.066	1266.13	821.228
S478	Cohort1	LIV	54	F	3	III		399	1.27803	6.98535	26.7167	769.999	116.715
S479	Cohort1	BPTB	60	M	3	III		9436	0.53157	3.30654	249.903	645.857	8400
S480	Cohort1	BPTB	66	M	3	III		5855	2.66916	13.2047	526.53	2557.17	1528.95
S481	Cohort1	BPTB	64	F	3	III		641	0.89349	5.18453	25.6331	747.794	96.798
S483	Cohort1	BPTB	57	M	3	III		3985	0.81432	0.251795	340.948	361.636	1036.46
S486	Cohort1	BPTB	64	M	3	III		69.75	2.83881	12.5541	489.043	2819.21	2016.66
S487	Cohort1	BPTB	61	M	3	III		783.2	0.36192	5.16088	103.857	82.9047	339.071
S488	Cohort1	BPTB	67	M	3	III		644.8	0.81432	6.19001	779.647	28.5653	1841.23
S491	Cohort1	BPTB	68	M	3	III		1318	2.1489	0.819592	38.536	432.01	238.411
S492	Cohort1	BPTB	71	M	3	III		3.04	0.66729	6.62769	244.176	598.617	882.387
S493	Cohort1	BPTB	78	M	3	III		305.9	1.67388	10.8389	520.583	447.389	2007.32
S494	Cohort1	BPTB	82	M	3	III		16.92	0.31668	1.25727	19.9881	0.024701	57.708
S505	Cohort1	ESP	62	M	3	III			0.75777	9.32507	246.67	994.924
S507	Cohort1	ESP	64	M	3	III			0.49764	6.68496	47.7	778.454
S510	Cohort1	ESP	51	M	3	III			2.74833	10.4892	865.288	1308.22
S511	Cohort1	ESP	86	M	3	III			0.23751	10.6243	712.376	785.104
S512	Cohort1	ESP	56	F	3	III			0.59943	8.36881	123.235	1163.02
S515	Cohort1	ESP	59	M	3	III			1.39113	7.79713	145.017	1118.77
S516	Cohort1	ESP	64	F	3	III			0.73515	7.18388	44.5352	262.309
S521	Cohort1	BPTB	75	M	3	III		1485	0.99528	8.93436	541.053	3507.25	1723.52
S523	Cohort1	BPTB	60	F	3	III		147.7	0.20358	3.93443	66.4625	390.015	2529
S524	Cohort1	BPTB	51	M	3	III			0.39585	0.733527	45.245	668.727	3303
S526	Cohort1	BPTB	65	M	3	III			0.27144	3.68224	361.898	0.0211723
S528	Cohort1	BPTB	68	F	3	III		2484	0.26013	7.47997	200.64	1127.8
S532	Cohort1	BPTB	48	F	3	III		1555	0.26013	0.652121	1.65178	39.9735	169
S533	Cohort1	BPTB	68	M	3	III		422	0.28275	1.70678	2.63211	25.0969	0
S536	Cohort1	BPTB	60	M	3	III		2204	1.60602	2.23691	305.036	2805.29	8731
S542	Cohort1	BPTB	56	M	3	III		57	0.35061	3.87258	278.07	0.0273476	5000
S550	Cohort1	BPTB	50	M	3	III		885	0.9048	1.43423	50.6329	15.2797	1612
S555	Cohort2	BPTB	47	M	3	III			0.36192	1.76473	15.285	50.56
S562	Cohort1	BPTB	29	M	3	III		468.3	2.80488	5.13722	918.738	2207.57	1926.08
S563	Cohort1	BPTB	53	M	3	III		18360	0.64467	6.78146	110.142	434.545	389.095
S565	Cohort1	BPTB	63	F	3	III		433	0.29406	3.19999	193.186	321.529	624.345
S566	Cohort2	BPTB	75	M	3	III			0.73515	2.72438	183.879	1383.49
S568	Cohort1	BPTB	72	F	3	III		14.67	0.16965	1.94336	4.55769	37.1359	19.163
S569	Cohort1	BPTB	75	F	3	III		2202	1.59471	9.66777	559.548	1780.56	1788.39
S570	Cohort1	BPTB	73	M	3	III		1916	1.31196	5.91794	381.222	1911.57	369.344
S571	Cohort1	BPTB	53	F	3	III		633	2.00187	6.33196	22.7623	495.725	143.535
S574	Cohort1	BPTB	80	F	3	III		84	0.93873	5.10958	232.921	3418	719.394
S575	Cohort1	BPTB	42	F	3	III		19.16	0.4524	0.487718	111.71	605.826
S576	Cohort1	BPTB	47	F	3	III		99.6	2.32986	2.03758	8.75489	665.533	61.058
S484	Cohort1	BPTB	44	F	3	IV		271.7	2.42034	9.00534	144.985	2856.12	545.611
S495	Cohort1	BPTB	58	M	3	IV		710.8	0.19227	3.05529	32.891	196.71	190.765
S499	Cohort1	ESP	87	M	3	IV			0.71253	10.1358	370.105	3351.35
S500	Cohort1	ESP	78	M	3	IV			0.66729	6.88245	109.418	197.894
S501	Cohort1	ESP	85	M	3	IV			1.25541	9.52256	404.495	3570.91
S503	Cohort1	ESP	81	M	3	IV			0.78039	10.4788	696.716	2720.54
S506	Cohort1	ESP	78	F	3	IV			1.82091	3.62909	119.243	903.126
S509	Cohort1	ESP	65	M	3	IV			1.86615	8.99246	1403.9	4320.49
S513	Cohort1	ESP	70	M	3	IV			0.78039	7.8595	34.1897	373.531
S514	Cohort1	ESP	78	M	3	IV			1.0179	15.2705	132.88	2333.09
S519	Cohort1	BPTB	78	F	3	IV		941	0.46371	1.04435	14.3644	327.397	646
S522	Cohort1	BPTB	46	M	3	IV			0.75777	10.5786	206.526	3203.94	7879
S529	Cohort1	BPTB	61	F	3	IV		13740	0.32799	5.23253	123.105	755.821	2331.5
S535	Cohort2	BPTB	58	F	3	IV			2.39772	0.2895	6.824	799.256
S539	Cohort2	BPTB	84	M	3	IV			0.66729	5.76435	950.08	1945.17
S548	Cohort2	BPTB	66	M	3	IV			0.93873	7.08564	815.136	2367.59
S549	Cohort2	BPTB	68	M	3	IV			0.52026	7.05821	156.241	525.178
S558	Cohort2	BPTB	71	F	3	IV			0.85956	8.34121	16.915	245.947
S560	Cohort2	BPTB	63	M	3	IV			1.36851	7.67471	289.701	537.286
S583	Cohort2	BPTB	75	F	3	IV			1.33458	8.20678	205.93	722.523
S590	Cohort1	BPTB	74	M	3	IV		1488	1.50423	8.20096	411.938	2021.32	13200
BPTB, Barts Pancreas Tissue Bank, London, UK
ESP, Spanish National Cancer Research Centre, Madrid, Spain
LIV, Liverpool University, UK
UCL, University College London, UK
Cohort 1, previously used samples; Cohort 2, newly added samples
